# Supplementary material for: Millimeter-Wave Imaging for Idiopathic Scoliosis Screening: Diagnostic Accuracy Study
Source: JMIR Pediatr Parent. 2026 Jul 6;9:e92125. doi: 10.2196/92125 (PMC13386118; doi:10.2196/92125)
Supplement: Multimedia Appendix 4 [file pediatrics_v9i1e92125_app4.xlsx]

## Sheet: All Datas
Name	Gender	Age(year)	Height(cm)	Weight(kg)	X Ray Cobb Angle	Shoulder Height Asymmetry (ΔH,cm)	Trunk Lateral Shift (ΔL,cm)	Waistline Contour Asymmetry (ΔD，°)	Lower Limb Height Asymmetry (ΔH,cm)
P0001	F	15	169.1	61.2	23.5	2.11	0.41	6.28	0.13
P0002	F	14	148.9	46.8	24.3	2.34	1.77	8.61	0.64
P0003	F	19	184.4	75.3	28.6	3.62	1.17	16.18	1.04
P0004	F	15	150.8	51.4	13.9	1.7	3.75	16.23	1.06
P0005	M	14	173.2	64.1	36.3	4.26	3.75	39.21	0.64
P0006	F	11	134.5	33.7	48.8	3.62	0.88	6.38	1.49
P0007	F	11	154.5	49.5	14.2	2.84	0.68	5.47	0.43
P0008	F	18	159.7	55.8	15.5	2.98	0.44	9.04	0.12
P0009	F	20	157.5	55.1	20.8	3.83	2.55	0.76	2.38
P0010	F	17	168.5	60.5	18.3	5.82	0.38	16.62	0.9
P0011	F	18	158.6	55	37.9	4.26	3.47	2.53	0
P0012	F	13	155.7	50.9	17.9	4.9	1.51	8.68	0.53
P0013	M	13	164.1	58.4	13.5	2.91	0.3	1.08	0.54
P0014	F	15	172	64.7	14.7	2.34	1.32	6.55	0.64
P0015	M	11	145.7	45.6	16.7	3.19	2.65	16.37	0
P0016	F	11	148.9	46.2	17	4.47	2.16	3.73	0.22
P0017	F	14	152.2	50.1	29.7	0.37	2.24	21.52	0.76
P0018	F	16	151.5	52.3	4.3	0.43	0	2.95	0.21
P0019	F	9	139.7	37.1	12	2.14	2.75	9.65	0.4
P0020	F	13	161	56.3	15.7	3.17	1.32	7.73	0
P0021	M	16	160	58.9	13.1	0.4	1.74	1.77	0.82
P0022	F	15	146	49.5	40.6	3.42	2.31	0.52	0.96
P0023	F	18	166.1	61.6	40.3	3.19	0.66	25.49	0
P0024	F	20	163	58.7	17.3	1.08	2.43	11.97	0.18
P0025	F	15	174.2	68.1	18.5	2.4	1.51	9.8	0.44
P0026	F	18	149.2	51.8	20.8	5.11	2.21	30.14	0.43
P0027	F	13	165.1	59.3	18.6	2.08	1.78	5.17	0.81
P0028	F	13	158.6	54	5.5	0.21	1.32	3.91	0
P0029	F	13	151.2	48.8	16.4	2.55	1.1	7.86	0.21
P0030	M	12	158.4	54	13.9	1.06	0.88	17.3	0.43
P0031	F	23	169.3	65.4	8.4	2.98	1.32	6.11	0.64
P0032	F	20	160.3	56.8	17.6	2.09	0.66	10.42	0.12
P0033	F	17	158.7	55.5	8.6	1.06	0.85	3.43	0.25
P0034	M	11	148.3	46.9	14.8	2.55	2.02	7.72	0.85
P0035	F	9	141.93	39.2	12.3	0.73	1.35	0.86	0.21
P0036	F	11	161.69	58.4	17.1	1.81	2.34	8.07	0.52
P0037	M	13	173.4	66.3	21.6	0.15	2.46	13.81	0.15
P0038	F	19	149.5	52.9	45.2	2.55	4.41	0.85	0.64
P0039	M	13	165.8	61.9	14.6	6.17	2.21	2.76	0.33
P0040	F	12	156	52.2	1.9	1.06	1.12	6.32	0.73
P0041	M	18	167.2	66.8	14.1	0.43	1.02	3.13	0.74
P0042	F	15	154.9	54.2	10.5	0.1	2.04	53.8	0.43
P0043	M	13	160.1	55.3	25.7	4.26	2.15	26.73	0
P0044	F	15	163.1	58.7	8	1.92	1.32	5.99	0.59
P0045	M	12	155.6	53.4	8.6	2.34	0.63	1.94	0.51
P0046	F	12	154.53	51.9	7.8	3.46	0.7	10.87	0.13
P0047	M	23	171.81	68.9	24.3	5.96	1.1	7.91	0.21
P0048	F	12	160.07	56	15.8	2.13	0.22	13.46	0.06
P0049	F	12	163.7	59.8	14.3	0.55	0.91	3.7	0.2
P0050	F	14	165.1	60.3	43.4	2.51	3.49	16.76	0.07
P0051	M	14	171	65.3	21.3	2.22	2.16	17.57	0.11
P0052	F	14	156.8	52.6	16.4	2.55	1.12	20.39	0.06
P0053	M	10	127	32.8	4.6	0.49	0.32	5.85	0.09
P0054	F	11	156.4	53	22.3	2.07	0.51	32.27	0
P0055	F	12	144.9	45.9	16.4	2.03	1.09	24.9	0.15
P0056	F	15	161.2	58.1	13.3	2.07	0.85	15.92	0.12
P0057	M	12	169	65.1	7.6	0.27	0.47	2.06	0.2
P0058	F	10	144.2	42.7	10.9	2.34	2.03	16.07	0.08
P0059	M	10	143.4	44.1	6.2	3.25	0.29	3.28	0.3
P0060	M	16	170.3	66.5	18.5	1.17	1.31	0.05	0.18
P0061	M	14	172	66	12	2.55	0.94	5.8	0.63
P0062	F	13	154.9	52	3.5	3.47	0.25	2.89	0.55
P0063	M	17	173.4	68.4	5.5	0.43	0.84	2.13	1.5
P0064	F	22	157.9	55.1	16.5	2.37	1.43	10.03	0.07
P0065	F	15	162.8	58.7	22.9	4.33	3.4	18.82	0.64
P0066	F	12	154.2	51.7	18.2	3.62	1.83	9.98	0.29
P0067	F	14	153.8	52.6	47	3.09	3.03	26.58	0.95
P0068	M	19	157.5	60.1	71.6	5.54	1.3	26.69	0.36
P0069	F	11	156.1	52.9	22.8	4.2	1.42	14.9	0.32
P0070	F	10	145.6	44.2	7.5	0.94	0.99	2.81	0.67
P0071	M	9	136	35.7	14.1	2.64	0.28	33.92	0.3
P0072	F	9	148.5	46.5	12.2	2.06	0.86	28.81	0.53
P0073	M	13	184.4	78.9	17.4	4.61	0.44	10.68	0.18
P0074	F	14	156.5	53.6	12.3	2.34	0.53	5.84	0.11
P0075	M	15	163.2	61.4	16.7	1.54	2.47	2.53	0.16
P0076	F	11	157.4	53.7	12.5	3.1	3.21	5.5	0.65
P0077	F	18	158.5	55.2	8.8	0.29	0.3	3.73	0.29
P0078	F	9	135.1	34.1	7.5	3.09	2.04	15.22	0.39
P0079	M	15	177.5	73.4	17.9	2.58	0.37	1.25	1.04
P0080	F	14	151.5	50.8	13.6	2.59	0.12	7.88	0.1
P0081	F	10	146.6	44.7	2.5	2.27	0.32	4.48	0.65
P0082	M	10	131.6	33.8	6.9	0.6	1.52	17.44	0.7
P0083	F	23	161.4	57.2	32.1	1.3	2.61	7.1	0.52
P0084	M	6	122.3	26.2	19.1	2.77	2.01	0.07	0.46
P0085	M	12	171.8	65.9	9.7	1.74	0.41	4.57	0.06
P0086	M	14	165.9	63.9	32.5	3.73	3.03	17.82	0.12
P0087	M	13	159.6	57	24.5	2.33	2.37	6.34	0.42
P0088	F	8	133.6	32.8	2.7	1.45	0.94	1.06	0.54
P0089	M	11	138	41.2	12.9	0.39	1.62	8.37	0.78
P0090	F	10	147	45.9	46.6	3.47	2.22	0.37	0.41
P0091	F	16	157	55.1	25.8	2.28	0.27	5.3	0.88
P0092	F	11	148.8	47.8	15.8	2.28	0.78	8.55	0.36
P0093	M	17	169	67.8	9.5	1.21	1.07	11.66	0.35
P0094	F	12	137.2	40.6	11.1	1.39	0.21	7.93	0.3
P0095	F	10	140.2	40.4	18.2	3.9	0.52	19.89	0.83
P0096	M	11	146.7	46.3	11.1	1.9	0.39	4.86	0.22
P0097	F	16	152.7	53.8	39.1	1.3	4.06	18.36	0.83
P0098	F	7	120.2	26.1	4.5	0.13	1.63	5.91	0.51
P0099	F	15	173.8	68.4	22.4	1.92	3.09	6.41	0.43
P0100	M	13	162.1	60.1	11.5	0.75	1.42	8.5	0.21
P0101	F	15	145.9	48.6	23.8	0.6	2.6	8.4	0.6
P0102	F	12	148.8	49.6	7.8	2.87	0.81	0.59	0.46
P0103	F	11	146.3	47	15.6	0.51	1.06	14.96	0.17
P0104	F	18	154.9	54.9	25.4	3.46	2.2	2.83	0.33
P0105	F	12	146.7	48.8	8.8	0.43	1.59	4.04	0.48
P0106	M	12	165.5	63.5	6.6	2.13	1.08	0.69	0.57
P0107	F	16	154.7	54.7	14.7	4.22	1.51	8.39	0.15
P0108	M	19	165.2	64.8	7.7	0.72	0.37	14.41	0.9
P0109	M	12	159.2	58.3	21.9	2.98	1.55	9.97	0.43
P0110	M	13	164.8	63	5.9	2.34	1.55	2.34	0.43
P0111	M	13	156.2	55.7	13.5	1.06	0.66	0.02	0.43
P0112	M	18	167.6	67.1	25.8	4.04	0.88	20.14	0.64
P0113	M	12	166.8	64.2	17.8	2.77	0.66	25.8	0.64
P0114	F	17	155.3	54.7	27	4.47	0.12	16.99	0.21
P0115	M	14	160	59.4	20.8	4.9	1.1	6.43	0.12
P0116	M	20	163.5	64.2	3.5	0.64	1.99	1.21	0
P0117	M	14	163.2	62.4	8.8	3.62	0.44	17.57	0.21
P0118	M	19	174.3	72.1	9.3	0.64	0.22	2.02	0
P0119	F	18	155.8	55.2	36.7	3.83	1.55	9.46	0.21
P0120	M	10	136.2	35.7	9.7	2.97	0.32	0.92	0.23
P0121	M	15	170	66.5	31	4.27	3.77	21.37	0.48
P0122	F	9	131.8	33.6	23.2	2.64	1.21	12.48	0.18
P0123	F	11	149	47.9	87.5	3.28	2.96	35.55	0.14
P0124	M	18	163.4	64.1	9.2	1.44	2.49	2.04	0.24
P0125	F	13	158.5	54.5	15.9	3.26	3.68	6.31	0.43
P0126	F	15	150.8	51.4	18.6	3.54	1.72	5.1	1.79
P0127	F	18	153.6	53.8	28.3	2.87	1.42	17.87	0.41
P0128	M	13	161.6	60.2	8.5	3.99	0.2	3.69	0.19
P0129	M	14	149.5	52.7	13.1	4.38	2.27	0.95	0.37
P0130	F	13	141.2	42.1	38.3	3.99	0.18	33.8	0.26
P0131	F	13	153.3	51.8	18.3	2.36	1.26	6.07	0.35
P0132	M	14	168.2	65.8	8.5	1.42	0.98	0.28	0.73

## Sheet: Cobb Angle < 10°
Name	Gender	Age(year)	Height(cm)	Weight(kg)	X Ray Cobb Angle	Shoulder Height Asymmetry (ΔH,cm)	Trunk Lateral Shift (ΔL,cm)	Waistline Contour Asymmetry (ΔD，°)	Lower Limb Height Asymmetry (ΔH,cm)
P0018	F	16	151.5	52.3	4.3	0.43	0	2.95	0.21
P0028	F	13	158.6	54	5.5	0.21	1.32	3.91	0
P0031	F	23	169.3	65.4	8.4	2.98	1.32	6.11	0.64
P0033	F	17	158.7	55.5	8.6	1.06	0.85	3.43	0.25
P0040	F	12	156	52.2	1.9	1.06	1.12	6.32	0.73
P0044	F	15	163.1	58.7	8	1.92	1.32	5.99	0.59
P0045	M	12	155.6	53.4	8.6	2.34	0.63	1.94	0.51
P0046	F	12	154.53	51.9	7.8	3.46	0.7	10.87	0.13
P0053	M	10	127	32.8	4.6	0.49	0.32	5.85	0.09
P0057	M	12	169	65.1	7.6	0.27	0.47	2.06	0.2
P0059	M	10	143.4	44.1	6.2	3.25	0.29	3.28	0.3
P0062	F	13	154.9	52	3.5	3.47	0.25	2.89	0.55
P0063	M	17	173.4	68.4	5.5	0.43	0.84	2.13	1.5
P0070	F	10	145.6	44.2	7.5	0.94	0.99	2.81	0.67
P0077	F	18	158.5	55.2	8.8	0.29	0.3	3.73	0.29
P0078	F	9	135.1	34.1	7.5	3.09	2.04	15.22	0.39
P0081	F	10	146.6	44.7	2.5	2.27	0.32	4.48	0.65
P0082	M	10	131.6	33.8	6.9	0.6	1.52	17.44	0.7
P0085	M	12	171.8	65.9	9.7	1.74	0.41	4.57	0.06
P0088	F	8	133.6	32.8	2.7	1.45	0.94	1.06	0.54
P0093	M	17	169	67.8	9.5	1.21	1.07	11.66	0.35
P0098	F	7	120.2	26.1	4.5	0.13	1.63	5.91	0.51
P0102	F	12	148.8	49.6	7.8	2.87	0.81	0.59	0.46
P0105	F	12	146.7	48.8	8.8	0.43	1.59	4.04	0.48
P0106	M	12	165.5	63.5	6.6	2.13	1.08	0.69	0.57
P0108	M	19	165.2	64.8	7.7	0.72	0.37	14.41	0.9
P0110	M	13	164.8	63	5.9	2.34	1.55	2.34	0.43
P0116	M	20	163.5	64.2	3.5	0.64	1.99	1.21	0
P0117	M	14	163.2	62.4	8.8	3.62	0.44	17.57	0.21
P0118	M	19	174.3	72.1	9.3	0.64	0.22	2.02	0
P0120	M	10	136.2	35.7	9.7	2.97	0.32	0.92	0.23
P0124	M	18	163.4	64.1	9.2	1.44	2.49	2.04	0.24
P0128	M	13	161.6	60.2	8.5	3.99	0.2	3.69	0.19
P0132	M	14	168.2	65.8	8.5	1.42	0.98	0.28	0.73

## Sheet:  Cobb Angle ≥ 10°
Name	Gender	Age(year)	Height(cm)	Weight(kg)	X Ray Cobb Angle	Shoulder Height Asymmetry (ΔH,cm)	Trunk Lateral Shift (ΔL,cm)	Waistline Contour Asymmetry (ΔD，°)	Lower Limb Height Asymmetry (ΔH,cm)
P0001	F	15	169.1	61.2	23.5	2.11	0.41	6.28	0.13
P0002	F	14	148.9	46.8	24.3	2.34	1.77	8.61	0.64
P0003	F	19	184.4	75.3	28.6	3.62	1.17	16.18	1.04
P0004	F	15	150.8	51.4	13.9	1.7	3.75	16.23	1.06
P0005	M	14	173.2	64.1	36.3	4.26	3.75	39.21	0.64
P0006	F	11	134.5	33.7	48.8	3.62	0.88	6.38	1.49
P0007	F	11	154.5	49.5	14.2	2.84	0.68	5.47	0.43
P0008	F	18	159.7	55.8	15.5	2.98	0.44	9.04	0.12
P0009	F	20	157.5	55.1	20.8	3.83	2.55	0.76	2.38
P0010	F	17	168.5	60.5	18.3	5.82	0.38	16.62	0.9
P0011	F	18	158.6	55	37.9	4.26	3.47	2.53	0
P0012	F	13	155.7	50.9	17.9	4.9	1.51	8.68	0.53
P0013	M	13	164.1	58.4	13.5	2.91	0.3	1.08	0.54
P0014	F	15	172	64.7	14.7	2.34	1.32	6.55	0.64
P0015	M	11	145.7	45.6	16.7	3.19	2.65	16.37	0
P0016	F	11	148.9	46.2	17	4.47	2.16	3.73	0.22
P0017	F	14	152.2	50.1	29.7	0.37	2.24	21.52	0.76
P0019	F	9	139.7	37.1	12	2.14	2.75	9.65	0.4
P0020	F	13	161	56.3	15.7	3.17	1.32	7.73	0
P0021	M	16	160	58.9	13.1	0.4	1.74	1.77	0.82
P0022	F	15	146	49.5	40.6	3.42	2.31	0.52	0.96
P0023	F	18	166.1	61.6	40.3	3.19	0.66	25.49	0
P0024	F	20	163	58.7	17.3	1.08	2.43	11.97	0.18
P0025	F	15	174.2	68.1	18.5	2.4	1.51	9.8	0.44
P0026	F	18	149.2	51.8	20.8	5.11	2.21	30.14	0.43
P0027	F	13	165.1	59.3	18.6	2.08	1.78	5.17	0.81
P0029	F	13	151.2	48.8	16.4	2.55	1.1	7.86	0.21
P0030	M	12	158.4	54	13.9	1.06	0.88	17.3	0.43
P0032	F	20	160.3	56.8	17.6	2.09	0.66	10.42	0.12
P0034	M	11	148.3	46.9	14.8	2.55	2.02	7.72	0.85
P0035	F	9	141.93	39.2	12.3	0.73	1.35	0.86	0.21
P0036	F	11	161.69	58.4	17.1	1.81	2.34	8.07	0.52
P0037	M	13	173.4	66.3	21.6	0.15	2.46	13.81	0.15
P0038	F	19	149.5	52.9	45.2	2.55	4.41	0.85	0.64
P0039	M	13	165.8	61.9	14.6	6.17	2.21	2.76	0.33
P0041	M	18	167.2	66.8	14.1	0.43	1.02	3.13	0.74
P0042	F	15	154.9	54.2	10.5	0.1	2.04	53.8	0.43
P0043	M	13	160.1	55.3	25.7	4.26	2.15	26.73	0
P0047	M	23	171.81	68.9	24.3	5.96	1.1	7.91	0.21
P0048	F	12	160.07	56	15.8	2.13	0.22	13.46	0.06
P0049	F	12	163.7	59.8	14.3	0.55	0.91	3.7	0.2
P0050	F	14	165.1	60.3	43.4	2.51	3.49	16.76	0.07
P0051	M	14	171	65.3	21.3	2.22	2.16	17.57	0.11
P0052	F	14	156.8	52.6	16.4	2.55	1.12	20.39	0.06
P0054	F	11	156.4	53	22.3	2.07	0.51	32.27	0
P0055	F	12	144.9	45.9	16.4	2.03	1.09	24.9	0.15
P0056	F	15	161.2	58.1	13.3	2.07	0.85	15.92	0.12
P0058	F	10	144.2	42.7	10.9	2.34	2.03	16.07	0.08
P0060	M	16	170.3	66.5	18.5	1.17	1.31	0.05	0.18
P0061	M	14	172	66	12	2.55	0.94	5.8	0.63
P0064	F	22	157.9	55.1	16.5	2.37	1.43	10.03	0.07
P0065	F	15	162.8	58.7	22.9	4.33	3.4	18.82	0.64
P0066	F	12	154.2	51.7	18.2	3.62	1.83	9.98	0.29
P0067	F	14	153.8	52.6	47	3.09	3.03	26.58	0.95
P0068	M	19	157.5	60.1	71.6	5.54	1.3	26.69	0.36
P0069	F	11	156.1	52.9	22.8	4.2	1.42	14.9	0.32
P0071	M	9	136	35.7	14.1	2.64	0.28	33.92	0.3
P0072	F	9	148.5	46.5	12.2	2.06	0.86	28.81	0.53
P0073	M	13	184.4	78.9	17.4	4.61	0.44	10.68	0.18
P0074	F	14	156.5	53.6	12.3	2.34	0.53	5.84	0.11
P0075	M	15	163.2	61.4	16.7	1.54	2.47	2.53	0.16
P0076	F	11	157.4	53.7	12.5	3.1	3.21	5.5	0.65
P0079	M	15	177.5	73.4	17.9	2.58	0.37	1.25	1.04
P0080	F	14	151.5	50.8	13.6	2.59	0.12	7.88	0.1
P0083	F	23	161.4	57.2	32.1	1.3	2.61	7.1	0.52
P0084	M	6	122.3	26.2	19.1	2.77	2.01	0.07	0.46
P0086	M	14	165.9	63.9	32.5	3.73	3.03	17.82	0.12
P0087	M	13	159.6	57	24.5	2.33	2.37	6.34	0.42
P0089	M	11	138	41.2	12.9	0.39	1.62	8.37	0.78
P0090	F	10	147	45.9	46.6	3.47	2.22	0.37	0.41
P0091	F	16	157	55.1	25.8	2.28	0.27	5.3	0.88
P0092	F	11	148.8	47.8	15.8	2.28	0.78	8.55	0.36
P0094	F	12	137.2	40.6	11.1	1.39	0.21	7.93	0.3
P0095	F	10	140.2	40.4	18.2	3.9	0.52	19.89	0.83
P0096	M	11	146.7	46.3	11.1	1.9	0.39	4.86	0.22
P0097	F	16	152.7	53.8	39.1	1.3	4.06	18.36	0.83
P0099	F	15	173.8	68.4	22.4	1.92	3.09	6.41	0.43
P0100	M	13	162.1	60.1	11.5	0.75	1.42	8.5	0.21
P0101	F	15	145.9	48.6	23.8	0.6	2.6	8.4	0.6
P0103	F	11	146.3	47	15.6	0.51	1.06	14.96	0.17
P0104	F	18	154.9	54.9	25.4	3.46	2.2	2.83	0.33
P0107	F	16	154.7	54.7	14.7	4.22	1.51	8.39	0.15
P0109	M	12	159.2	58.3	21.9	2.98	1.55	9.97	0.43
P0111	M	13	156.2	55.7	13.5	1.06	0.66	0.02	0.43
P0112	M	18	167.6	67.1	25.8	4.04	0.88	20.14	0.64
P0113	M	12	166.8	64.2	17.8	2.77	0.66	25.8	0.64
P0114	F	17	155.3	54.7	27	4.47	0.12	16.99	0.21
P0115	M	14	160	59.4	20.8	4.9	1.1	6.43	0.12
P0119	F	18	155.8	55.2	36.7	3.83	1.55	9.46	0.21
P0121	M	15	170	66.5	31	4.27	3.77	21.37	0.48
P0122	F	9	131.8	33.6	23.2	2.64	1.21	12.48	0.18
P0123	F	11	149	47.9	87.5	3.28	2.96	35.55	0.14
P0125	F	13	158.5	54.5	15.9	3.26	3.68	6.31	0.43
P0126	F	15	150.8	51.4	18.6	3.54	1.72	5.1	1.79
P0127	F	18	153.6	53.8	28.3	2.87	1.42	17.87	0.41
P0129	M	14	149.5	52.7	13.1	4.38	2.27	0.95	0.37
P0130	F	13	141.2	42.1	38.3	3.99	0.18	33.8	0.26
P0131	F	13	153.3	51.8	18.3	2.36	1.26	6.07	0.35

## Sheet:   10° ≤ Cobb Angle ＜ 20°
Name	Gender	Age(year)	Height(cm)	Weight(kg)	X Ray Cobb Angle	Shoulder Height Asymmetry (ΔH,cm)	Trunk Lateral Shift (ΔL,cm)	Waistline Contour Asymmetry (ΔD，°)	Lower Limb Height Asymmetry (ΔH,cm)
P0004	F	15	150.8	51.4	13.9	1.7	3.75	16.23	1.06
P0007	F	11	154.5	49.5	14.2	2.84	0.68	5.47	0.43
P0008	F	18	159.7	55.8	15.5	2.98	0.44	9.04	0.12
P0010	F	17	168.5	60.5	18.3	5.82	0.38	16.62	0.9
P0012	F	13	155.7	50.9	17.9	4.9	1.51	8.68	0.53
P0013	M	13	164.1	58.4	13.5	2.91	0.3	1.08	0.54
P0014	F	15	172	64.7	14.7	2.34	1.32	6.55	0.64
P0015	M	11	145.7	45.6	16.7	3.19	2.65	16.37	0
P0016	F	11	148.9	46.2	17	4.47	2.16	3.73	0.22
P0019	F	9	139.7	37.1	12	2.14	2.75	9.65	0.4
P0020	F	13	161	56.3	15.7	3.17	1.32	7.73	0
P0021	M	16	160	58.9	13.1	0.4	1.74	1.77	0.82
P0024	F	20	163	58.7	17.3	1.08	2.43	11.97	0.18
P0025	F	15	174.2	68.1	18.5	2.4	1.51	9.8	0.44
P0027	F	13	165.1	59.3	18.6	2.08	1.78	5.17	0.81
P0029	F	13	151.2	48.8	16.4	2.55	1.1	7.86	0.21
P0030	M	12	158.4	54	13.9	1.06	0.88	17.3	0.43
P0032	F	20	160.3	56.8	17.6	2.09	0.66	10.42	0.12
P0034	M	11	148.3	46.9	14.8	2.55	2.02	7.72	0.85
P0035	F	9	141.93	39.2	12.3	0.73	1.35	0.86	0.21
P0036	F	11	161.69	58.4	17.1	1.81	2.34	8.07	0.52
P0039	M	13	165.8	61.9	14.6	6.17	2.21	2.76	0.33
P0041	M	18	167.2	66.8	14.1	0.43	1.02	3.13	0.74
P0042	F	15	154.9	54.2	10.5	0.1	2.04	53.8	0.43
P0048	F	12	160.07	56	15.8	2.13	0.22	13.46	0.06
P0049	F	12	163.7	59.8	14.3	0.55	0.91	3.7	0.2
P0052	F	14	156.8	52.6	16.4	2.55	1.12	20.39	0.06
P0055	F	12	144.9	45.9	16.4	2.03	1.09	24.9	0.15
P0056	F	15	161.2	58.1	13.3	2.07	0.85	15.92	0.12
P0058	F	10	144.2	42.7	10.9	2.34	2.03	16.07	0.08
P0060	M	16	170.3	66.5	18.5	1.17	1.31	0.05	0.18
P0061	M	14	172	66	12	2.55	0.94	5.8	0.63
P0064	F	22	157.9	55.1	16.5	2.37	1.43	10.03	0.07
P0066	F	12	154.2	51.7	18.2	3.62	1.83	9.98	0.29
P0071	M	9	136	35.7	14.1	2.64	0.28	33.92	0.3
P0072	F	9	148.5	46.5	12.2	2.06	0.86	28.81	0.53
P0073	M	13	184.4	78.9	17.4	4.61	0.44	10.68	0.18
P0074	F	14	156.5	53.6	12.3	2.34	0.53	5.84	0.11
P0075	M	15	163.2	61.4	16.7	1.54	2.47	2.53	0.16
P0076	F	11	157.4	53.7	12.5	3.1	3.21	5.5	0.65
P0079	M	15	177.5	73.4	17.9	2.58	0.37	1.25	1.04
P0080	F	14	151.5	50.8	13.6	2.59	0.12	7.88	0.1
P0084	M	6	122.3	26.2	19.1	2.77	2.01	0.07	0.46
P0089	M	11	138	41.2	12.9	0.39	1.62	8.37	0.78
P0092	F	11	148.8	47.8	15.8	2.28	0.78	8.55	0.36
P0094	F	12	137.2	40.6	11.1	1.39	0.21	7.93	0.3
P0095	F	10	140.2	40.4	18.2	3.9	0.52	19.89	0.83
P0096	M	11	146.7	46.3	11.1	1.9	0.39	4.86	0.22
P0100	M	13	162.1	60.1	11.5	0.75	1.42	8.5	0.21
P0103	F	11	146.3	47	15.6	0.51	1.06	14.96	0.17
P0107	F	16	154.7	54.7	14.7	4.22	1.51	8.39	0.15
P0111	M	13	156.2	55.7	13.5	1.06	0.66	0.02	0.43
P0113	M	12	166.8	64.2	17.8	2.77	0.66	25.8	0.64
P0125	F	13	158.5	54.5	15.9	3.26	3.68	6.31	0.43
P0126	F	15	150.8	51.4	18.6	3.54	1.72	5.1	1.79
P0129	M	14	149.5	52.7	13.1	4.38	2.27	0.95	0.37
P0131	F	13	153.3	51.8	18.3	2.36	1.26	6.07	0.35

## Sheet: 20° ≤ Cobb Angle ＜ 40°
Name	Gender	Age(year)	Height(cm)	Weight(kg)	X Ray Cobb Angle	Shoulder Height Asymmetry (ΔH,cm)	Trunk Lateral Shift (ΔL,cm)	Waistline Contour Asymmetry (ΔD，°)	Lower Limb Height Asymmetry (ΔH,cm)
P0001	F	15	169.1	61.2	23.5	2.11	0.41	6.28	0.13
P0002	F	14	148.9	46.8	24.3	2.34	1.77	8.61	0.64
P0003	F	19	184.4	75.3	28.6	3.62	1.17	16.18	1.04
P0005	M	14	173.2	64.1	36.3	4.26	3.75	39.21	0.64
P0009	F	20	157.5	55.1	20.8	3.83	2.55	0.76	2.38
P0011	F	18	158.6	55	37.9	4.26	3.47	2.53	0
P0017	F	14	152.2	50.1	29.7	0.37	2.24	21.52	0.76
P0026	F	18	149.2	51.8	20.8	5.11	2.21	30.14	0.43
P0037	M	13	173.4	66.3	21.6	0.15	2.46	13.81	0.15
P0043	M	13	160.1	55.3	25.7	4.26	2.15	26.73	0
P0047	M	23	171.81	68.9	24.3	5.96	1.1	7.91	0.21
P0051	M	14	171	65.3	21.3	2.22	2.16	17.57	0.11
P0054	F	11	156.4	53	22.3	2.07	0.51	32.27	0
P0065	F	15	162.8	58.7	22.9	4.33	3.4	18.82	0.64
P0069	F	11	156.1	52.9	22.8	4.2	1.42	14.9	0.32
P0083	F	23	161.4	57.2	32.1	1.3	2.61	7.1	0.52
P0086	M	14	165.9	63.9	32.5	3.73	3.03	17.82	0.12
P0087	M	13	159.6	57	24.5	2.33	2.37	6.34	0.42
P0091	F	16	157	55.1	25.8	2.28	0.27	5.3	0.88
P0097	F	16	152.7	53.8	39.1	1.3	4.06	18.36	0.83
P0099	F	15	173.8	68.4	22.4	1.92	3.09	6.41	0.43
P0101	F	15	145.9	48.6	23.8	0.6	2.6	8.4	0.6
P0104	F	18	154.9	54.9	25.4	3.46	2.2	2.83	0.33
P0109	M	12	159.2	58.3	21.9	2.98	1.55	9.97	0.43
P0112	M	18	167.6	67.1	25.8	4.04	0.88	20.14	0.64
P0114	F	17	155.3	54.7	27	4.47	0.12	16.99	0.21
P0115	M	14	160	59.4	20.8	4.9	1.1	6.43	0.12
P0119	F	18	155.8	55.2	36.7	3.83	1.55	9.46	0.21
P0121	M	15	170	66.5	31	4.27	3.77	21.37	0.48
P0122	F	9	131.8	33.6	23.2	2.64	1.21	12.48	0.18
P0127	F	18	153.6	53.8	28.3	2.87	1.42	17.87	0.41
P0130	F	13	141.2	42.1	38.3	3.99	0.18	33.8	0.26

## Sheet:  Cobb Angle ≥ 40°
Name	Gender	Age(year)	Height(cm)	Weight(kg)	X Ray Cobb Angle	Shoulder Height Asymmetry (ΔH,cm)	Trunk Lateral Shift (ΔL,cm)	Waistline Contour Asymmetry (ΔD，°)	Lower Limb Height Asymmetry (ΔH,cm)
P0006	F	11	134.5	33.7	48.8	3.62	0.88	6.38	1.49
P0022	F	15	146	49.5	40.6	3.42	2.31	0.52	0.96
P0023	F	18	166.1	61.6	40.3	3.19	0.66	25.49	0
P0038	F	19	149.5	52.9	45.2	2.55	4.41	0.85	0.64
P0050	F	14	165.1	60.3	43.4	2.51	3.49	16.76	0.07
P0067	F	14	153.8	52.6	47	3.09	3.03	26.58	0.95
P0068	M	19	157.5	60.1	71.6	5.54	1.3	26.69	0.36
P0090	F	10	147	45.9	46.6	3.47	2.22	0.37	0.41
P0123	F	11	149	47.9	87.5	3.28	2.96	35.55	0.14
